# Supplementary material for: Injectable platelet-rich plasma-based hydrogels: a controlled release platform for growth factors and cardiac regeneration post-myocardial infarction
Source: Regen Biomater. 2026 Apr 24;13:rbag082. doi: 10.1093/rb/rbag082 (PMC13213594; doi:10.1093/rb/rbag082)
Supplement: rbag082_Supplementary_Data [file rbag082_supplementary_data.zip]

Archive with 1 entries (1 files):
- Supporting Information.rar
